# Supplementary material for: Theory and Applications of the (Cardio) Genomic Fabric Approach to Post-Ischemic and Hypoxia-Induced Heart Failure
Source: J Pers Med. 2022 Jul 29;12(8):1246. doi: 10.3390/jpm12081246 (PMC9410512; doi:10.3390/jpm12081246)
Supplement: Supplementary file 1 [file jpm-12-01246-s001.zip]

Archive with 1 entries (1 files):
- jpm-1794743-supplementary.pdf
